# Supplementary material for: Histoplasmosis at a Reference Center for Infectious Diseases in Southeast Brazil: Comparison between HIV-Positive and HIV-Negative Individuals
Source: Trop Med Infect Dis. 2023 May 10;8(5):271. doi: 10.3390/tropicalmed8050271 (PMC10220818; doi:10.3390/tropicalmed8050271)
Supplement: Supplementary file 1 [file tropicalmed-08-00271-s001.zip]

Archive with 1 entries (1 files):
- tropicalmed-2380650-supplementary.pdf
